# Supplementary material for: The eBioKit, a stand-alone educational platform for bioinformatics
Source: PLoS Comput Biol. 2017 Sep 14;13(9):e1005616. doi: 10.1371/journal.pcbi.1005616 (PMC5598936; doi:10.1371/journal.pcbi.1005616)
Supplement: S2 Table — Source: The World Bank databank and others [13, 16, 17]. (XLSX) [file pcbi.1005616.s002.xlsx]

## Sheet: S2, Summarized data per country
	Series.Name	Country.Name	Region	AvGrowth	MedianGrowth	sd	nrOfYears	MostRecentYear
1	Fixed broadband Internet subscribers (per 100 people)	Andorra	#Out of Scope	1.03367	1.03149	0.0143889	5	2014
2	Fixed broadband Internet subscribers (per 100 people)	Armenia	#Out of Scope	1.32427	1.23086	0.275396	5	2014
3	Fixed broadband Internet subscribers (per 100 people)	Australia	#Out of Scope	1.03029	1.02446	0.0363205	5	2014
4	Fixed broadband Internet subscribers (per 100 people)	Azerbaijan	#Out of Scope	1.43706	1.31326	0.409874	5	2014
5	Fixed broadband Internet subscribers (per 100 people)	Belize	#Out of Scope	1.00279	0.99027	0.0417673	5	2014
6	Fixed broadband Internet subscribers (per 100 people)	Bhutan	#Out of Scope	1.28704	1.22388	0.143034	5	2014
7	Fixed broadband Internet subscribers (per 100 people)	Brunei	#Out of Scope	1.08774	1.06842	0.216138	5	2014
8	Fixed broadband Internet subscribers (per 100 people)	Cape Verde	#Out of Scope	1.02785	0.991127	0.219395	5	2014
9	Fixed broadband Internet subscribers (per 100 people)	Costa Rica	#Out of Scope	1.05526	1.05542	0.00906916	5	2014
10	Fixed broadband Internet subscribers (per 100 people)	Cyprus	#Out of Scope	1.04665	1.04009	0.0239944	5	2014
11	Fixed broadband Internet subscribers (per 100 people)	East Asia & Pacific	#Out of Scope	1.1409	1.112	0.087892	5	2014
12	Fixed broadband Internet subscribers (per 100 people)	East Asia & Pacific (all income levels)	#Out of Scope	1.10679	1.08743	0.0595615	5	2014
13	Fixed broadband Internet subscribers (per 100 people)	El Salvador	#Out of Scope	1.15406	1.16721	0.0269452	5	2014
14	Fixed broadband Internet subscribers (per 100 people)	Europe & Central Asia (all income levels)	#Out of Scope	1.0569	1.05978	0.0141202	5	2014
15	Fixed broadband Internet subscribers (per 100 people)	European Union	#Out of Scope	1.04148	1.03733	0.0105877	5	2014
16	Fixed broadband Internet subscribers (per 100 people)	Fiji	#Out of Scope	0.875149	0.897083	0.239841	5	2014
17	Fixed broadband Internet subscribers (per 100 people)	Guatemala	#Out of Scope	1.1518	1.19897	0.107242	4	2014
18	Fixed broadband Internet subscribers (per 100 people)	Guyana	#Out of Scope	1.42978	1.33783	0.284258	5	2014
19	Fixed broadband Internet subscribers (per 100 people)	High income	#Out of Scope	1.03888	1.03854	0.00600838	5	2014
20	Fixed broadband Internet subscribers (per 100 people)	Honduras	#Out of Scope	14.9807	1.36501	27.4439	5	2014
21	Fixed broadband Internet subscribers (per 100 people)	Iceland	#Out of Scope	1.01131	1.00827	0.00875735	5	2014
22	Fixed broadband Internet subscribers (per 100 people)	Korea	#Out of Scope	1.02244	1.02031	0.00715376	5	2014
23	Fixed broadband Internet subscribers (per 100 people)	Latin America & Caribbean (all income levels)	#Out of Scope	1.10223	1.0799	0.0652386	5	2014
24	Fixed broadband Internet subscribers (per 100 people)	Liechtenstein	#Out of Scope	1.0009	1.03304	0.0778843	5	2014
25	Fixed broadband Internet subscribers (per 100 people)	Low & middle income	#Out of Scope	1.13407	1.08295	0.108038	5	2014
26	Fixed broadband Internet subscribers (per 100 people)	Luxembourg	#Out of Scope	1.01253	1.00938	0.0287341	5	2014
27	Fixed broadband Internet subscribers (per 100 people)	Macao SAR, China	#Out of Scope	1.03242	1.03129	0.0111416	5	2014
28	Fixed broadband Internet subscribers (per 100 people)	Mexico	#Out of Scope	1.04121	1.04352	0.0700352	5	2014
29	Fixed broadband Internet subscribers (per 100 people)	Monaco	#Out of Scope	1.05816	1.03966	0.0568302	5	2014
30	Fixed broadband Internet subscribers (per 100 people)	Montenegro	#Out of Scope	1.1325	1.08743	0.154203	5	2014
31	Fixed broadband Internet subscribers (per 100 people)	New Zealand	#Out of Scope	1.05525	1.06413	0.0210952	5	2014
32	Fixed broadband Internet subscribers (per 100 people)	Nicaragua	#Out of Scope	1.18573	1.15915	0.064881	5	2014
33	Fixed broadband Internet subscribers (per 100 people)	Panama	#Out of Scope	1.03023	1.02544	0.0345945	5	2014
34	Fixed broadband Internet subscribers (per 100 people)	Papua New Guinea	#Out of Scope	1.18728	1.20134	0.0289091	5	2014
35	Fixed broadband Internet subscribers (per 100 people)	Puerto Rico	#Out of Scope	1.02757	1.02234	0.0169821	5	2014
36	Fixed broadband Internet subscribers (per 100 people)	San Marino	#Out of Scope	1.1882	1.11065	0.21586	5	2014
37	Fixed broadband Internet subscribers (per 100 people)	Slovak Republic	#Out of Scope	1.07863	1.07939	0.015497	5	2014
38	Fixed broadband Internet subscribers (per 100 people)	Sub-Saharan Africa	#Out of Scope	1.26517	1.23852	0.293843	5	2014
39	Fixed broadband Internet subscribers (per 100 people)	Sub-Saharan Africa (all income levels)	#Out of Scope	1.26473	1.23742	0.294507	5	2014
40	Fixed broadband Internet subscribers (per 100 people)	Suriname	#Out of Scope	1.31611	1.25436	0.133145	5	2014
41	Fixed broadband Internet subscribers (per 100 people)	World	#Out of Scope	1.08	1.05296	0.0612907	5	2014
42	Fixed broadband Internet subscribers (per 100 people)	Bangladesh	East Asia	1.72413	1.63491	0.651261	5	2014
43	Fixed broadband Internet subscribers (per 100 people)	Cambodia	East Asia	1.25053	1.2032	0.576095	5	2014
44	Fixed broadband Internet subscribers (per 100 people)	China	East Asia	1.11751	1.0921	0.0793137	5	2014
45	Fixed broadband Internet subscribers (per 100 people)	Indonesia	East Asia	1.06321	1.07681	0.111345	5	2014
46	Fixed broadband Internet subscribers (per 100 people)	Japan	East Asia	1.02295	1.016	0.0161574	5	2014
47	Fixed broadband Internet subscribers (per 100 people)	Lao PDR	East Asia	1.15602	1.15256	0.0577574	5	2014
48	Fixed broadband Internet subscribers (per 100 people)	Malaysia	East Asia	1.08406	1.0857	0.0901621	5	2014
49	Fixed broadband Internet subscribers (per 100 people)	Mongolia	East Asia	1.25019	1.22813	0.10165	5	2014
50	Fixed broadband Internet subscribers (per 100 people)	Myanmar	East Asia	1.70285	1.48666	0.832383	5	2014
51	Fixed broadband Internet subscribers (per 100 people)	Nepal	East Asia	1.52334	1.44491	0.670678	5	2014
52	Fixed broadband Internet subscribers (per 100 people)	Pakistan	East Asia	1.2501	1.24631	0.163963	5	2014
53	Fixed broadband Internet subscribers (per 100 people)	Philippines	East Asia	2.23993	1.44119	1.71259	5	2014
54	Fixed broadband Internet subscribers (per 100 people)	Singapore	East Asia	1.00373	1.00878	0.0275932	5	2014
55	Fixed broadband Internet subscribers (per 100 people)	Sri Lanka	East Asia	1.26338	1.25784	0.244203	5	2014
56	Fixed broadband Internet subscribers (per 100 people)	Thailand	East Asia	1.14733	1.15082	0.0419459	5	2014
57	Fixed broadband Internet subscribers (per 100 people)	Timor-Leste	East Asia	1.18689	1.11522	0.174285	5	2014
58	Fixed broadband Internet subscribers (per 100 people)	Vietnam	East Asia	1.12256	1.11111	0.0882737	5	2014
59	Fixed broadband Internet subscribers (per 100 people)	Albania	Europe	1.18444	1.17802	0.0535803	5	2014
60	Fixed broadband Internet subscribers (per 100 people)	Austria	Europe	1.03201	1.03174	0.0195845	5	2014
61	Fixed broadband Internet subscribers (per 100 people)	Belarus	Europe	1.13788	1.15929	0.130653	5	2014
62	Fixed broadband Internet subscribers (per 100 people)	Belgium	Europe	1.03948	1.04033	0.00556074	5	2014
63	Fixed broadband Internet subscribers (per 100 people)	Bosnia and Herzegovina	Europe	1.08703	1.09668	0.0236189	5	2014
64	Fixed broadband Internet subscribers (per 100 people)	Bulgaria	Europe	1.07973	1.07162	0.0326639	5	2014
65	Fixed broadband Internet subscribers (per 100 people)	Croatia	Europe	1.04523	1.03917	0.0164292	5	2014
66	Fixed broadband Internet subscribers (per 100 people)	Czech Republic	Europe	1.06831	1.0624	0.0258825	5	2014
67	Fixed broadband Internet subscribers (per 100 people)	Denmark	Europe	1.02101	1.0176	0.0128674	5	2014
68	Fixed broadband Internet subscribers (per 100 people)	Estonia	Europe	1.01923	1.01842	0.0161745	5	2014
69	Fixed broadband Internet subscribers (per 100 people)	Finland	Europe	1.02692	1.02401	0.00954483	5	2014
70	Fixed broadband Internet subscribers (per 100 people)	France	Europe	1.04462	1.04194	0.0121973	5	2014
71	Fixed broadband Internet subscribers (per 100 people)	Germany	Europe	1.03227	1.03012	0.00821425	5	2014
72	Fixed broadband Internet subscribers (per 100 people)	Greece	Europe	1.08752	1.08705	0.00519124	5	2014
73	Fixed broadband Internet subscribers (per 100 people)	Hungary	Europe	1.06138	1.06067	0.0222122	5	2014
74	Fixed broadband Internet subscribers (per 100 people)	Italy	Europe	1.02116	1.02039	0.00625948	5	2014
75	Fixed broadband Internet subscribers (per 100 people)	Latvia	Europe	1.0444	1.04716	0.0157593	5	2014
76	Fixed broadband Internet subscribers (per 100 people)	Lithuania	Europe	1.04881	1.07105	0.0593009	5	2014
77	Fixed broadband Internet subscribers (per 100 people)	Macedonia	Europe	1.08103	1.08524	0.0261079	5	2014
78	Fixed broadband Internet subscribers (per 100 people)	Moldova	Europe	1.18362	1.15716	0.102779	5	2014
79	Fixed broadband Internet subscribers (per 100 people)	Netherlands	Europe	1.01718	1.01953	0.00773633	5	2014
80	Fixed broadband Internet subscribers (per 100 people)	Norway	Europe	1.02459	1.02445	0.00426146	5	2014
81	Fixed broadband Internet subscribers (per 100 people)	Poland	Europe	1.05676	1.0247	0.0905209	5	2014
82	Fixed broadband Internet subscribers (per 100 people)	Portugal	Europe	1.06329	1.06375	0.00739415	5	2014
83	Fixed broadband Internet subscribers (per 100 people)	Romania	Europe	1.07787	1.0772	0.015299	5	2014
84	Fixed broadband Internet subscribers (per 100 people)	Russia	Europe	1.12609	1.13109	0.0557658	5	2014
85	Fixed broadband Internet subscribers (per 100 people)	Serbia	Europe	1.09495	1.10776	0.051409	5	2014
86	Fixed broadband Internet subscribers (per 100 people)	Slovenia	Europe	1.03766	1.03731	0.0116013	5	2014
87	Fixed broadband Internet subscribers (per 100 people)	Spain	Europe	1.04279	1.04265	0.0133801	5	2014
88	Fixed broadband Internet subscribers (per 100 people)	Sweden	Europe	1.01611	1.01314	0.01473	5	2014
89	Fixed broadband Internet subscribers (per 100 people)	Switzerland	Europe	1.0339	1.03904	0.0263755	5	2014
90	Fixed broadband Internet subscribers (per 100 people)	Ukraine	Europe	1.09761	1.09094	0.0445915	5	2014
91	Fixed broadband Internet subscribers (per 100 people)	United Kingdom	Europe	1.04922	1.0519	0.0188568	5	2014
92	Fixed broadband Internet subscribers (per 100 people)	Argentina	South America	1.11939	1.1207	0.0699409	5	2014
93	Fixed broadband Internet subscribers (per 100 people)	Bolivia	South America	1.17918	1.20087	0.339914	5	2014
94	Fixed broadband Internet subscribers (per 100 people)	Brazil	South America	1.12983	1.10144	0.0846447	5	2014
95	Fixed broadband Internet subscribers (per 100 people)	Chile	South America	1.0781	1.07073	0.024759	5	2014
96	Fixed broadband Internet subscribers (per 100 people)	Colombia	South America	1.1605	1.14915	0.0656356	5	2014
97	Fixed broadband Internet subscribers (per 100 people)	Ecuador	South America	1.66301	1.24753	0.844319	5	2014
98	Fixed broadband Internet subscribers (per 100 people)	Paraguay	South America	1.15524	1.12243	0.113526	5	2014
99	Fixed broadband Internet subscribers (per 100 people)	Peru	South America	1.16127	1.13971	0.091203	5	2014
100	Fixed broadband Internet subscribers (per 100 people)	Uruguay	South America	1.21337	1.2262	0.0546881	5	2014
101	Fixed broadband Internet subscribers (per 100 people)	Venezuela	South America	1.07814	1.07436	0.0197619	5	2014
102	Fixed broadband Internet subscribers (per 100 people)	Angola	Sub-Saharan Africa	1.46091	1.33192	0.431572	5	2014
103	Fixed broadband Internet subscribers (per 100 people)	Benin	Sub-Saharan Africa	1.09919	1.03643	0.173999	5	2014
104	Fixed broadband Internet subscribers (per 100 people)	Botswana	Sub-Saharan Africa	1.3067	1.3407	0.298643	5	2014
105	Fixed broadband Internet subscribers (per 100 people)	Burkina Faso	Sub-Saharan Africa	0.817473	0.934688	0.281142	5	2014
106	Fixed broadband Internet subscribers (per 100 people)	Burundi	Sub-Saharan Africa	1.4817	1.36727	0.44604	5	2014
107	Fixed broadband Internet subscribers (per 100 people)	Cameroon	Sub-Saharan Africa	1.28548	1.22513	0.341708	5	2014
108	Fixed broadband Internet subscribers (per 100 people)	Central African Republic	Sub-Saharan Africa	0.732225	0.732225	NA	2	2012
109	Fixed broadband Internet subscribers (per 100 people)	Congo	Sub-Saharan Africa	1.8895	1.0741	2.17287	5	2014
110	Fixed broadband Internet subscribers (per 100 people)	Congo, Dem. Rep.	Sub-Saharan Africa	1.08153	1.08153	NA	3	2014
111	Fixed broadband Internet subscribers (per 100 people)	Cote d'Ivoire	Sub-Saharan Africa	1.69577	1.69577	0.714572	3	2014
112	Fixed broadband Internet subscribers (per 100 people)	Djibouti	Sub-Saharan Africa	1.24214	1.23432	0.120163	5	2014
113	Fixed broadband Internet subscribers (per 100 people)	Equatorial Guinea	Sub-Saharan Africa	1.38951	1.08841	0.615166	5	2014
114	Fixed broadband Internet subscribers (per 100 people)	Eritrea	Sub-Saharan Africa	1.12932	1.21299	0.2537	5	2014
115	Fixed broadband Internet subscribers (per 100 people)	Ethiopia	Sub-Saharan Africa	7.98415	1.7187	12.8065	5	2014
116	Fixed broadband Internet subscribers (per 100 people)	Gabon	Sub-Saharan Africa	1.27122	1.13515	0.315323	5	2014
117	Fixed broadband Internet subscribers (per 100 people)	Gambia, The	Sub-Saharan Africa	2.30825	1.15885	2.51031	5	2014
118	Fixed broadband Internet subscribers (per 100 people)	Ghana	Sub-Saharan Africa	1.0585	1.01127	0.110423	5	2014
119	Fixed broadband Internet subscribers (per 100 people)	Guinea	Sub-Saharan Africa	1.12945	1.1257	0.0312259	5	2014
120	Fixed broadband Internet subscribers (per 100 people)	Guinea-Bissau	Sub-Saharan Africa	1.12792	1.17636	0.128438	5	2014
121	Fixed broadband Internet subscribers (per 100 people)	Kenya	Sub-Saharan Africa	2.77315	1.21982	3.27171	5	2014
122	Fixed broadband Internet subscribers (per 100 people)	Lesotho	Sub-Saharan Africa	1.6376	1.29196	1.15917	5	2014
123	Fixed broadband Internet subscribers (per 100 people)	Liberia	Sub-Saharan Africa	4.76011	4.62558	4.68617	5	2014
124	Fixed broadband Internet subscribers (per 100 people)	Madagascar	Sub-Saharan Africa	1.86769	1.2123	1.71686	5	2014
125	Fixed broadband Internet subscribers (per 100 people)	Malawi	Sub-Saharan Africa	2.52112	1.24852	2.93584	5	2014
126	Fixed broadband Internet subscribers (per 100 people)	Mali	Sub-Saharan Africa	0.79289	0.825546	0.261253	5	2014
127	Fixed broadband Internet subscribers (per 100 people)	Mauritania	Sub-Saharan Africa	1.05721	1.05214	0.0319285	5	2014
128	Fixed broadband Internet subscribers (per 100 people)	Mozambique	Sub-Saharan Africa	1.07539	1.01611	0.244782	5	2014
129	Fixed broadband Internet subscribers (per 100 people)	Namibia	Sub-Saharan Africa	1.44081	1.39908	0.294809	5	2014
130	Fixed broadband Internet subscribers (per 100 people)	Niger	Sub-Saharan Africa	1.52205	1.5266	0.176194	5	2014
131	Fixed broadband Internet subscribers (per 100 people)	Nigeria	Sub-Saharan Africa	0.726128	1.01747	0.510829	4	2014
132	Fixed broadband Internet subscribers (per 100 people)	Rwanda	Sub-Saharan Africa	1.06602	0.819716	0.745882	5	2014
133	Fixed broadband Internet subscribers (per 100 people)	Senegal	Sub-Saharan Africa	1.04295	1.04288	0.0901817	5	2014
134	Fixed broadband Internet subscribers (per 100 people)	Somalia	Sub-Saharan Africa	1.29512	1.29512	0.229012	3	2014
135	Fixed broadband Internet subscribers (per 100 people)	South Africa	Sub-Saharan Africa	1.2292	1.2098	0.164369	5	2014
136	Fixed broadband Internet subscribers (per 100 people)	South Sudan	Sub-Saharan Africa	3.16921	3.0355	2.09547	5	2014
137	Fixed broadband Internet subscribers (per 100 people)	Sudan	Sub-Saharan Africa	1.18625	1.2045	0.343677	5	2014
138	Fixed broadband Internet subscribers (per 100 people)	Tanzania	Sub-Saharan Africa	1.95709	1.43655	1.11703	5	2014
139	Fixed broadband Internet subscribers (per 100 people)	Togo	Sub-Saharan Africa	1.08646	1.20292	0.673094	5	2014
140	Fixed broadband Internet subscribers (per 100 people)	Uganda	Sub-Saharan Africa	1.7818	1.7701	0.826987	5	2014
141	Fixed broadband Internet subscribers (per 100 people)	Zambia	Sub-Saharan Africa	1.20309	1.18867	0.360437	5	2014
142	Fixed broadband Internet subscribers (per 100 people)	Zimbabwe	Sub-Saharan Africa	1.47217	1.4108	0.434521	5	2014
143	Pupil-teacher ratio, tertiary	Andorra	#Out of Scope	1.28938	1.28938	0.450228	3	2014
144	Pupil-teacher ratio, tertiary	Armenia	#Out of Scope	0.938325	0.943081	0.0628042	5	2014
145	Pupil-teacher ratio, tertiary	Australia	#Out of Scope	NA	NA	NA	1	2013
146	Pupil-teacher ratio, tertiary	Azerbaijan	#Out of Scope	1.07413	1.02997	0.117424	5	2014
147	Pupil-teacher ratio, tertiary	Belize	#Out of Scope	1.00794	1.00794	0.0281477	3	2013
148	Pupil-teacher ratio, tertiary	Bhutan	#Out of Scope	1.07165	1.07165	0.00184376	3	2012
149	Pupil-teacher ratio, tertiary	Brunei	#Out of Scope	1.16066	1.14915	0.0433251	5	2014
150	Pupil-teacher ratio, tertiary	Cape Verde	#Out of Scope	0.967032	0.982772	0.0842522	5	2014
151	Pupil-teacher ratio, tertiary	Cyprus	#Out of Scope	1.00327	0.970717	0.0773424	5	2014
152	Pupil-teacher ratio, tertiary	El Salvador	#Out of Scope	1.04736	1.04756	0.0186703	4	2013
153	Pupil-teacher ratio, tertiary	Guyana	#Out of Scope	1.12434	1.12434	0.214816	3	2012
154	Pupil-teacher ratio, tertiary	Honduras	#Out of Scope	1.00541	0.97885	0.090554	4	2014
155	Pupil-teacher ratio, tertiary	Iceland	#Out of Scope	1.0086	1.0086	0.0382191	3	2012
156	Pupil-teacher ratio, tertiary	Korea	#Out of Scope	0.99932	1.00105	0.00576384	4	2014
157	Pupil-teacher ratio, tertiary	Liechtenstein	#Out of Scope	0.916737	0.916737	NA	2	2012
158	Pupil-teacher ratio, tertiary	Luxembourg	#Out of Scope	0.701921	0.701921	NA	2	2012
159	Pupil-teacher ratio, tertiary	Macao SAR, China	#Out of Scope	0.98814	0.975401	0.131485	5	2014
160	Pupil-teacher ratio, tertiary	Mexico	#Out of Scope	1.00272	1.00272	0.0115112	3	2012
161	Pupil-teacher ratio, tertiary	New Zealand	#Out of Scope	1.02451	1.01687	0.0702394	4	2013
162	Pupil-teacher ratio, tertiary	Panama	#Out of Scope	1.0576	1.07267	0.0331167	4	2013
163	Pupil-teacher ratio, tertiary	Puerto Rico	#Out of Scope	1.00274	0.998278	0.011828	4	2013
164	Pupil-teacher ratio, tertiary	Slovak Republic	#Out of Scope	0.975686	0.983611	0.0215977	4	2013
165	Pupil-teacher ratio, tertiary	Bangladesh	East Asia	0.889453	0.889453	NA	2	2012
166	Pupil-teacher ratio, tertiary	Cambodia	East Asia	NA	NA	NA	1	2011
167	Pupil-teacher ratio, tertiary	China	East Asia	0.977276	0.977276	NA	2	2011
168	Pupil-teacher ratio, tertiary	Indonesia	East Asia	1.14182	1.2184	0.138164	4	2013
169	Pupil-teacher ratio, tertiary	Japan	East Asia	0.993447	0.991757	0.0100832	4	2013
170	Pupil-teacher ratio, tertiary	Lao PDR	East Asia	0.860306	0.852286	0.217877	4	2014
171	Pupil-teacher ratio, tertiary	Malaysia	East Asia	1.06101	1.06141	0.232524	4	2013
172	Pupil-teacher ratio, tertiary	Mongolia	East Asia	1.01158	1.00753	0.0402291	5	2014
173	Pupil-teacher ratio, tertiary	Myanmar	East Asia	0.890648	0.890648	NA	2	2012
174	Pupil-teacher ratio, tertiary	Nepal	East Asia	NA	NA	NA	1	2013
175	Pupil-teacher ratio, tertiary	Pakistan	East Asia	1.05128	1.04745	0.123928	4	2014
176	Pupil-teacher ratio, tertiary	Singapore	East Asia	0.99301	0.985813	0.0234352	4	2013
177	Pupil-teacher ratio, tertiary	Sri Lanka	East Asia	0.91223	0.91223	NA	2	2011
178	Pupil-teacher ratio, tertiary	Thailand	East Asia	NA	NA	NA	1	2011
179	Pupil-teacher ratio, tertiary	Vietnam	East Asia	1.00706	0.992063	0.106294	5	2014
180	Pupil-teacher ratio, tertiary	Albania	Europe	1.36718	1.36718	0.562761	3	2014
181	Pupil-teacher ratio, tertiary	Austria	Europe	0.99029	0.983585	0.0184421	4	2013
182	Pupil-teacher ratio, tertiary	Belarus	Europe	1.04197	0.994623	0.11725	5	2014
183	Pupil-teacher ratio, tertiary	Belgium	Europe	1.02083	1.01818	0.0351084	4	2013
184	Pupil-teacher ratio, tertiary	Bosnia and Herzegovina	Europe	0.989073	0.981225	0.0554618	5	2014
185	Pupil-teacher ratio, tertiary	Bulgaria	Europe	0.973564	0.989351	0.0529044	5	2014
186	Pupil-teacher ratio, tertiary	Croatia	Europe	0.98595	0.98595	0.00538514	3	2012
187	Pupil-teacher ratio, tertiary	Czech Republic	Europe	1.02471	1.02471	0.0117484	3	2013
188	Pupil-teacher ratio, tertiary	Finland	Europe	0.987156	0.989925	0.0358023	4	2013
189	Pupil-teacher ratio, tertiary	France	Europe	1.07091	1.07091	NA	2	2013
190	Pupil-teacher ratio, tertiary	Germany	Europe	NA	NA	NA	1	2013
191	Pupil-teacher ratio, tertiary	Hungary	Europe	0.987713	0.967061	0.0684396	4	2013
192	Pupil-teacher ratio, tertiary	Italy	Europe	1.00666	1.01898	0.0228769	4	2013
193	Pupil-teacher ratio, tertiary	Latvia	Europe	0.957131	0.943206	0.0451472	4	2013
194	Pupil-teacher ratio, tertiary	Lithuania	Europe	0.936428	0.935798	0.00516881	4	2013
195	Pupil-teacher ratio, tertiary	Macedonia	Europe	0.996462	0.996462	0.0378024	3	2013
196	Pupil-teacher ratio, tertiary	Moldova	Europe	0.997111	1.00813	0.0267908	4	2013
197	Pupil-teacher ratio, tertiary	Netherlands	Europe	1.03002	1.03002	0.0382417	3	2012
198	Pupil-teacher ratio, tertiary	Norway	Europe	1.03739	1.03739	NA	2	2013
199	Pupil-teacher ratio, tertiary	Poland	Europe	0.959733	0.967948	0.02196	4	2013
200	Pupil-teacher ratio, tertiary	Portugal	Europe	0.995738	0.993376	0.0142907	4	2013
201	Pupil-teacher ratio, tertiary	Romania	Europe	0.838726	0.838726	0.103696	3	2013
202	Pupil-teacher ratio, tertiary	Russia	Europe	NA	NA	NA	1	2012
203	Pupil-teacher ratio, tertiary	Serbia	Europe	1.12921	1.00337	0.2587	5	2014
204	Pupil-teacher ratio, tertiary	Slovenia	Europe	0.937138	0.953071	0.0339868	4	2013
205	Pupil-teacher ratio, tertiary	Spain	Europe	1.02227	1.02227	0.0402821	3	2012
206	Pupil-teacher ratio, tertiary	Sweden	Europe	0.947141	0.947141	0.0237139	3	2012
207	Pupil-teacher ratio, tertiary	Switzerland	Europe	0.967428	0.967428	0.0396975	3	2012
208	Pupil-teacher ratio, tertiary	Ukraine	Europe	0.958011	0.960798	0.0214108	5	2014
209	Pupil-teacher ratio, tertiary	United Kingdom	Europe	0.976873	1.00121	0.0495648	4	2013
210	Pupil-teacher ratio, tertiary	Brazil	South America	1.01673	1.02173	0.016089	4	2013
211	Pupil-teacher ratio, tertiary	Chile	South America	1.02074	1.01543	0.0473668	4	2013
212	Pupil-teacher ratio, tertiary	Colombia	South America	0.960859	0.960859	NA	2	2014
213	Pupil-teacher ratio, tertiary	Ecuador	South America	NA	NA	NA	1	2012
214	Pupil-teacher ratio, tertiary	Uruguay	South America	NA	NA	NA	1	2010
215	Pupil-teacher ratio, tertiary	Angola	Sub-Saharan Africa	NA	NA	NA	1	2011
216	Pupil-teacher ratio, tertiary	Benin	Sub-Saharan Africa	0.97157	0.97157	NA	2	2011
217	Pupil-teacher ratio, tertiary	Botswana	Sub-Saharan Africa	NA	NA	NA	1	2012
218	Pupil-teacher ratio, tertiary	Burkina Faso	Sub-Saharan Africa	1.03572	1.04537	0.0561122	4	2013
219	Pupil-teacher ratio, tertiary	Burundi	Sub-Saharan Africa	0.989969	0.958174	0.281233	4	2013
220	Pupil-teacher ratio, tertiary	Cameroon	Sub-Saharan Africa	NA	NA	NA	1	2010
221	Pupil-teacher ratio, tertiary	Central African Republic	Sub-Saharan Africa	NA	NA	NA	1	2011
222	Pupil-teacher ratio, tertiary	Congo	Sub-Saharan Africa	1.03124	1.03124	0.00485677	3	2013
223	Pupil-teacher ratio, tertiary	Congo, Dem. Rep.	Sub-Saharan Africa	0.727117	0.727117	NA	2	2013
224	Pupil-teacher ratio, tertiary	Cote d'Ivoire	Sub-Saharan Africa	0.797857	0.797857	0.0040757	3	2014
225	Pupil-teacher ratio, tertiary	Djibouti	Sub-Saharan Africa	0.934896	0.934896	NA	2	2011
226	Pupil-teacher ratio, tertiary	Eritrea	Sub-Saharan Africa	1.05623	1.05623	NA	2	2014
227	Pupil-teacher ratio, tertiary	Ethiopia	Sub-Saharan Africa	0.906781	0.928622	0.0997318	4	2014
228	Pupil-teacher ratio, tertiary	Ghana	Sub-Saharan Africa	1.00624	1.00624	0.130925	3	2014
229	Pupil-teacher ratio, tertiary	Guinea	Sub-Saharan Africa	0.995659	0.94898	0.0904743	4	2014
230	Pupil-teacher ratio, tertiary	Lesotho	Sub-Saharan Africa	1.01037	1.01037	0.267434	3	2014
231	Pupil-teacher ratio, tertiary	Liberia	Sub-Saharan Africa	0.885713	0.885713	NA	2	2012
232	Pupil-teacher ratio, tertiary	Madagascar	Sub-Saharan Africa	1.05117	1.09471	0.0990236	4	2013
233	Pupil-teacher ratio, tertiary	Malawi	Sub-Saharan Africa	1.17068	1.17068	NA	2	2011
234	Pupil-teacher ratio, tertiary	Mali	Sub-Saharan Africa	NA	NA	NA	1	2012
235	Pupil-teacher ratio, tertiary	Mauritania	Sub-Saharan Africa	1.04015	1.07086	0.0713115	4	2013
236	Pupil-teacher ratio, tertiary	Mozambique	Sub-Saharan Africa	1.00563	0.945137	0.248333	5	2014
237	Pupil-teacher ratio, tertiary	Niger	Sub-Saharan Africa	1.09345	1.09345	NA	2	2012
238	Pupil-teacher ratio, tertiary	Rwanda	Sub-Saharan Africa	1.09556	1.09556	0.269649	3	2013
239	Pupil-teacher ratio, tertiary	Sudan	Sub-Saharan Africa	1.11117	1.11117	NA	2	2013
240	Pupil-teacher ratio, tertiary	Tanzania	Sub-Saharan Africa	1.82018	1.82018	NA	2	2012
241	Pupil-teacher ratio, tertiary	Togo	Sub-Saharan Africa	0.592271	0.592271	NA	2	2014
242	Pupil-teacher ratio, tertiary	Uganda	Sub-Saharan Africa	1.08324	1.08324	NA	2	2011
243	Pupil-teacher ratio, tertiary	Zimbabwe	Sub-Saharan Africa	0.910236	0.982292	0.147442	4	2013
244	Researchers in R&D (per million people)	Cape Verde	#Out of Scope	NA	NA	NA	1	2011
245	Researchers in R&D (per million people)	Costa Rica	#Out of Scope	1.07687	1.07687	NA	2	2011
246	Researchers in R&D (per million people)	Cyprus	#Out of Scope	0.98175	0.998207	0.0294706	4	2013
247	Researchers in R&D (per million people)	East Asia & Pacific	#Out of Scope	1.06015	1.0616	0.0239286	4	2013
248	Researchers in R&D (per million people)	East Asia & Pacific (all income levels)	#Out of Scope	1.0391	1.03381	0.022964	4	2013
249	Researchers in R&D (per million people)	Europe & Central Asia (all income levels)	#Out of Scope	1.01519	1.00986	0.0378849	4	2013
250	Researchers in R&D (per million people)	European Union	#Out of Scope	1.02114	1.02797	0.0143861	4	2013
251	Researchers in R&D (per million people)	Guatemala	#Out of Scope	1.04277	1.04277	0.0635744	3	2012
252	Researchers in R&D (per million people)	High income	#Out of Scope	1.019	1.019	0.00498904	3	2012
253	Researchers in R&D (per million people)	Iceland	#Out of Scope	NA	NA	NA	1	2011
254	Researchers in R&D (per million people)	Korea	#Out of Scope	1.06323	1.08683	0.041828	4	2013
255	Researchers in R&D (per million people)	Latin America & Caribbean (all income levels)	#Out of Scope	NA	NA	NA	1	2010
256	Researchers in R&D (per million people)	Low & middle income	#Out of Scope	NA	NA	NA	1	2010
257	Researchers in R&D (per million people)	Luxembourg	#Out of Scope	0.983884	1.02612	0.164463	4	2013
258	Researchers in R&D (per million people)	Macao SAR, China	#Out of Scope	1.13245	1.21096	0.16732	4	2013
259	Researchers in R&D (per million people)	Mexico	#Out of Scope	1.00911	1.00911	NA	2	2011
260	Researchers in R&D (per million people)	Montenegro	#Out of Scope	0.850911	0.850911	NA	2	2013
261	Researchers in R&D (per million people)	New Zealand	#Out of Scope	NA	NA	NA	1	2011
262	Researchers in R&D (per million people)	Panama	#Out of Scope	1.06718	1.06718	NA	2	2011
263	Researchers in R&D (per million people)	Puerto Rico	#Out of Scope	NA	NA	NA	1	2013
264	Researchers in R&D (per million people)	Slovak Republic	#Out of Scope	0.989326	0.995653	0.0230871	4	2013
265	Researchers in R&D (per million people)	World	#Out of Scope	NA	NA	NA	1	2010
266	Researchers in R&D (per million people)	China	East Asia	1.06458	1.05953	0.0162444	4	2013
267	Researchers in R&D (per million people)	Japan	East Asia	1.00326	1.00147	0.0190344	4	2013
268	Researchers in R&D (per million people)	Malaysia	East Asia	1.10588	1.10588	0.0298547	3	2012
269	Researchers in R&D (per million people)	Pakistan	East Asia	1.10545	1.10545	NA	2	2013
270	Researchers in R&D (per million people)	Singapore	East Asia	1.01089	1.01089	0.0270904	3	2012
271	Researchers in R&D (per million people)	Sri Lanka	East Asia	NA	NA	NA	1	2010
272	Researchers in R&D (per million people)	Thailand	East Asia	NA	NA	NA	1	2011
273	Researchers in R&D (per million people)	Austria	Europe	1.02594	1.01076	0.0265274	4	2013
274	Researchers in R&D (per million people)	Belgium	Europe	1.02337	1.01952	0.0133661	4	2013
275	Researchers in R&D (per million people)	Bosnia and Herzegovina	Europe	1.43696	1.43696	NA	2	2013
276	Researchers in R&D (per million people)	Bulgaria	Europe	1.04727	1.09174	0.0789513	4	2013
277	Researchers in R&D (per million people)	Croatia	Europe	0.975673	0.979773	0.00748118	4	2013
278	Researchers in R&D (per million people)	Czech Republic	Europe	1.05341	1.04701	0.0254992	4	2013
279	Researchers in R&D (per million people)	Denmark	Europe	1.02535	1.04052	0.0274025	4	2013
280	Researchers in R&D (per million people)	Estonia	Europe	1.03111	1.01883	0.0733194	4	2013
281	Researchers in R&D (per million people)	Finland	Europe	0.976804	0.963516	0.0255569	4	2013
282	Researchers in R&D (per million people)	France	Europe	1.02405	1.01906	0.00913953	4	2013
283	Researchers in R&D (per million people)	Germany	Europe	1.03129	1.03274	0.00937186	4	2013
284	Researchers in R&D (per million people)	Greece	Europe	1.09318	1.09318	0.119017	3	2013
285	Researchers in R&D (per million people)	Hungary	Europe	1.05801	1.05396	0.0216127	4	2013
286	Researchers in R&D (per million people)	Italy	Europe	1.04391	1.04178	0.0202619	4	2013
287	Researchers in R&D (per million people)	Latvia	Europe	0.989488	1.00201	0.0443918	4	2013
288	Researchers in R&D (per million people)	Lithuania	Europe	1.01707	0.992295	0.0600227	4	2013
289	Researchers in R&D (per million people)	Macedonia	Europe	1.10401	1.103	0.268522	4	2013
290	Researchers in R&D (per million people)	Moldova	Europe	0.990521	0.989538	0.0320802	4	2013
291	Researchers in R&D (per million people)	Netherlands	Europe	1.10347	1.08454	0.101128	4	2013
292	Researchers in R&D (per million people)	Norway	Europe	1.01024	1.00939	0.00572368	4	2013
293	Researchers in R&D (per million people)	Poland	Europe	1.03481	1.04431	0.0373428	4	2013
294	Researchers in R&D (per million people)	Portugal	Europe	1.01901	1.02475	0.0478376	4	2013
295	Researchers in R&D (per million people)	Romania	Europe	0.998789	1.0461	0.159963	4	2013
296	Researchers in R&D (per million people)	Russia	Europe	0.998437	0.993383	0.0119492	4	2013
297	Researchers in R&D (per million people)	Serbia	Europe	1.04457	1.05103	0.030239	4	2013
298	Researchers in R&D (per million people)	Slovenia	Europe	1.04174	1.01064	0.0826411	4	2013
299	Researchers in R&D (per million people)	Spain	Europe	0.9719	0.974941	0.00601081	4	2013
300	Researchers in R&D (per million people)	Sweden	Europe	1.07869	1.0056	0.152038	4	2013
301	Researchers in R&D (per million people)	Switzerland	Europe	NA	NA	NA	1	2012
302	Researchers in R&D (per million people)	Ukraine	Europe	0.956458	0.947202	0.019121	4	2013
303	Researchers in R&D (per million people)	United Kingdom	Europe	0.997207	1.00641	0.0214656	4	2013
304	Researchers in R&D (per million people)	Argentina	South America	1.03065	1.03065	0.0231411	3	2012
305	Researchers in R&D (per million people)	Bolivia	South America	NA	NA	NA	1	2010
306	Researchers in R&D (per million people)	Brazil	South America	NA	NA	NA	1	2010
307	Researchers in R&D (per million people)	Chile	South America	1.1058	1.1058	0.000776353	3	2012
308	Researchers in R&D (per million people)	Colombia	South America	0.945787	0.945787	0.108628	3	2012
309	Researchers in R&D (per million people)	Ecuador	South America	1.27598	1.27598	NA	2	2011
310	Researchers in R&D (per million people)	Paraguay	South America	3.36444	3.36444	NA	2	2012
311	Researchers in R&D (per million people)	Uruguay	South America	0.98805	0.984694	0.0340386	4	2013
312	Researchers in R&D (per million people)	Venezuela	South America	1.20756	1.20756	0.0940897	3	2012
313	Researchers in R&D (per million people)	Angola	Sub-Saharan Africa	NA	NA	NA	1	2011
314	Researchers in R&D (per million people)	Botswana	Sub-Saharan Africa	NA	NA	NA	1	2012
315	Researchers in R&D (per million people)	Burkina Faso	Sub-Saharan Africa	NA	NA	NA	1	2010
316	Researchers in R&D (per million people)	Ethiopia	Sub-Saharan Africa	1.06755	1.06755	NA	2	2013
317	Researchers in R&D (per million people)	Gambia, The	Sub-Saharan Africa	NA	NA	NA	1	2011
318	Researchers in R&D (per million people)	Ghana	Sub-Saharan Africa	NA	NA	NA	1	2010
319	Researchers in R&D (per million people)	Kenya	Sub-Saharan Africa	NA	NA	NA	1	2010
320	Researchers in R&D (per million people)	Lesotho	Sub-Saharan Africa	NA	NA	NA	1	2011
321	Researchers in R&D (per million people)	Madagascar	Sub-Saharan Africa	0.978547	0.978547	NA	2	2011
322	Researchers in R&D (per million people)	Malawi	Sub-Saharan Africa	NA	NA	NA	1	2010
323	Researchers in R&D (per million people)	Mali	Sub-Saharan Africa	NA	NA	NA	1	2010
324	Researchers in R&D (per million people)	Mozambique	Sub-Saharan Africa	NA	NA	NA	1	2010
325	Researchers in R&D (per million people)	Senegal	Sub-Saharan Africa	NA	NA	NA	1	2010
326	Researchers in R&D (per million people)	South Africa	Sub-Saharan Africa	1.05641	1.05641	0.00773938	3	2012
327	Researchers in R&D (per million people)	Tanzania	Sub-Saharan Africa	NA	NA	NA	1	2010
328	Researchers in R&D (per million people)	Togo	Sub-Saharan Africa	1.02115	1.02115	0.0241225	3	2012
329	Researchers in R&D (per million people)	Uganda	Sub-Saharan Africa	NA	NA	NA	1	2010
330	Researchers in R&D (per million people)	Zimbabwe	Sub-Saharan Africa	NA	NA	NA	1	2012
331	Secure Internet servers (per 1 million people)	Andorra	#Out of Scope	1.18263	1.17003	0.442051	6	2015
332	Secure Internet servers (per 1 million people)	Armenia	#Out of Scope	1.24582	1.19864	0.289168	6	2015
333	Secure Internet servers (per 1 million people)	Australia	#Out of Scope	0.974534	1.0775	0.176725	6	2015
334	Secure Internet servers (per 1 million people)	Azerbaijan	#Out of Scope	1.28367	1.3162	0.245389	6	2015
335	Secure Internet servers (per 1 million people)	Belize	#Out of Scope	1.13167	1.00514	0.511545	6	2015
336	Secure Internet servers (per 1 million people)	Bhutan	#Out of Scope	1.40206	1.31148	0.536366	6	2015
337	Secure Internet servers (per 1 million people)	Brunei	#Out of Scope	1.27815	1.26756	0.299187	6	2015
338	Secure Internet servers (per 1 million people)	Cape Verde	#Out of Scope	1.33677	1.13182	0.399351	6	2015
339	Secure Internet servers (per 1 million people)	Costa Rica	#Out of Scope	0.996857	1.03523	0.15576	6	2015
340	Secure Internet servers (per 1 million people)	Cyprus	#Out of Scope	0.984364	0.977031	0.255073	6	2015
341	Secure Internet servers (per 1 million people)	Dem. People's Rep. Korea	#Out of Scope	1.24349	1.24349	1.05506	3	2015
342	Secure Internet servers (per 1 million people)	East Asia & Pacific	#Out of Scope	1.3104	1.30818	0.180689	6	2015
343	Secure Internet servers (per 1 million people)	East Asia & Pacific (all income levels)	#Out of Scope	1.11223	1.08763	0.228514	6	2015
344	Secure Internet servers (per 1 million people)	El Salvador	#Out of Scope	1.14136	1.16676	0.137971	6	2015
345	Secure Internet servers (per 1 million people)	Europe & Central Asia (all income levels)	#Out of Scope	1.1055	1.16425	0.122765	6	2015
346	Secure Internet servers (per 1 million people)	European Union	#Out of Scope	1.1036	1.16021	0.119616	6	2015
347	Secure Internet servers (per 1 million people)	Fiji	#Out of Scope	1.12853	1.2203	0.20709	6	2015
348	Secure Internet servers (per 1 million people)	Guatemala	#Out of Scope	1.17698	1.18224	0.193841	6	2015
349	Secure Internet servers (per 1 million people)	Guyana	#Out of Scope	1.30312	1.39533	0.545337	6	2015
350	Secure Internet servers (per 1 million people)	High income	#Out of Scope	1.06918	1.09892	0.131381	6	2015
351	Secure Internet servers (per 1 million people)	Honduras	#Out of Scope	1.10049	1.14848	0.136801	6	2015
352	Secure Internet servers (per 1 million people)	Iceland	#Out of Scope	1.06535	1.05916	0.0976513	6	2015
353	Secure Internet servers (per 1 million people)	Korea	#Out of Scope	1.23937	1.09196	0.566329	6	2015
354	Secure Internet servers (per 1 million people)	Latin America & Caribbean (all income levels)	#Out of Scope	1.15393	1.14617	0.122411	6	2015
355	Secure Internet servers (per 1 million people)	Liechtenstein	#Out of Scope	1.16103	1.13214	0.1293	5	2015
356	Secure Internet servers (per 1 million people)	Low & middle income	#Out of Scope	1.21438	1.27514	0.175526	6	2015
357	Secure Internet servers (per 1 million people)	Luxembourg	#Out of Scope	1.15962	1.10324	0.106315	6	2015
358	Secure Internet servers (per 1 million people)	Macao SAR, China	#Out of Scope	1.221	1.20723	0.127567	5	2015
359	Secure Internet servers (per 1 million people)	Mexico	#Out of Scope	1.15563	1.14803	0.15278	6	2015
360	Secure Internet servers (per 1 million people)	Monaco	#Out of Scope	1.11126	1.16052	0.154119	6	2015
361	Secure Internet servers (per 1 million people)	Montenegro	#Out of Scope	1.23992	1.20935	0.188704	6	2015
362	Secure Internet servers (per 1 million people)	New Zealand	#Out of Scope	0.981744	1.07219	0.1466	6	2015
363	Secure Internet servers (per 1 million people)	Nicaragua	#Out of Scope	1.14603	1.26508	0.217092	6	2015
364	Secure Internet servers (per 1 million people)	Panama	#Out of Scope	1.02025	1.04543	0.225132	6	2015
365	Secure Internet servers (per 1 million people)	Papua New Guinea	#Out of Scope	1.334	1.07306	0.4685	6	2015
366	Secure Internet servers (per 1 million people)	Puerto Rico	#Out of Scope	1.09518	1.08247	0.0903406	6	2015
367	Secure Internet servers (per 1 million people)	San Marino	#Out of Scope	1.07067	0.992493	0.226877	6	2015
368	Secure Internet servers (per 1 million people)	Slovak Republic	#Out of Scope	1.25214	1.22228	0.0795446	6	2015
369	Secure Internet servers (per 1 million people)	Sub-Saharan Africa	#Out of Scope	1.16188	1.14775	0.0895577	6	2015
370	Secure Internet servers (per 1 million people)	Sub-Saharan Africa (all income levels)	#Out of Scope	1.1573	1.14711	0.0911098	6	2015
371	Secure Internet servers (per 1 million people)	Suriname	#Out of Scope	1.34352	1.4539	0.334215	6	2015
372	Secure Internet servers (per 1 million people)	World	#Out of Scope	1.06905	1.10462	0.132628	6	2015
373	Secure Internet servers (per 1 million people)	Bangladesh	East Asia	1.37816	1.16304	0.405582	6	2015
374	Secure Internet servers (per 1 million people)	Cambodia	East Asia	1.30858	1.45971	0.388359	6	2015
375	Secure Internet servers (per 1 million people)	China	East Asia	1.40912	1.29368	0.240987	6	2015
376	Secure Internet servers (per 1 million people)	Indonesia	East Asia	1.34007	1.27696	0.261468	6	2015
377	Secure Internet servers (per 1 million people)	Japan	East Asia	1.08868	1.06508	0.105298	6	2015
378	Secure Internet servers (per 1 million people)	Lao PDR	East Asia	1.32403	1.19416	0.465745	6	2015
379	Secure Internet servers (per 1 million people)	Malaysia	East Asia	1.20406	1.20324	0.121465	6	2015
380	Secure Internet servers (per 1 million people)	Mongolia	East Asia	1.23586	1.2883	0.134978	6	2015
381	Secure Internet servers (per 1 million people)	Myanmar	East Asia	1.81671	1.38837	1.04604	6	2015
382	Secure Internet servers (per 1 million people)	Nepal	East Asia	1.18446	1.25738	0.139805	6	2015
383	Secure Internet servers (per 1 million people)	Pakistan	East Asia	1.19904	1.14134	0.166511	6	2015
384	Secure Internet servers (per 1 million people)	Philippines	East Asia	1.16246	1.14641	0.153225	6	2015
385	Secure Internet servers (per 1 million people)	Singapore	East Asia	1.12696	1.13343	0.14548	6	2015
386	Secure Internet servers (per 1 million people)	Sri Lanka	East Asia	1.24936	1.22876	0.0710507	6	2015
387	Secure Internet servers (per 1 million people)	Thailand	East Asia	1.18287	1.25808	0.160445	6	2015
388	Secure Internet servers (per 1 million people)	Timor-Leste	East Asia	2.00994	1.91451	1.65403	5	2015
389	Secure Internet servers (per 1 million people)	Vietnam	East Asia	1.36857	1.43222	0.128257	6	2015
390	Secure Internet servers (per 1 million people)	Albania	Europe	1.35752	1.36577	0.30969	6	2015
391	Secure Internet servers (per 1 million people)	Austria	Europe	1.12187	1.16038	0.0990148	6	2015
392	Secure Internet servers (per 1 million people)	Belarus	Europe	1.46758	1.41259	0.171593	6	2015
393	Secure Internet servers (per 1 million people)	Belgium	Europe	1.14914	1.1442	0.0465837	6	2015
394	Secure Internet servers (per 1 million people)	Bosnia and Herzegovina	Europe	1.23711	1.26764	0.203808	6	2015
395	Secure Internet servers (per 1 million people)	Bulgaria	Europe	1.23528	1.15958	0.386455	6	2015
396	Secure Internet servers (per 1 million people)	Croatia	Europe	1.1117	1.136	0.214047	6	2015
397	Secure Internet servers (per 1 million people)	Czech Republic	Europe	1.22342	1.22472	0.0892156	6	2015
398	Secure Internet servers (per 1 million people)	Denmark	Europe	1.01381	0.988959	0.089138	6	2015
399	Secure Internet servers (per 1 million people)	Estonia	Europe	1.21333	1.23105	0.0489662	6	2015
400	Secure Internet servers (per 1 million people)	Finland	Europe	1.07805	1.08497	0.101175	6	2015
401	Secure Internet servers (per 1 million people)	France	Europe	1.22544	1.18933	0.0982084	6	2015
402	Secure Internet servers (per 1 million people)	Germany	Europe	1.15946	1.17256	0.153208	6	2015
403	Secure Internet servers (per 1 million people)	Greece	Europe	1.10218	1.09415	0.193918	6	2015
404	Secure Internet servers (per 1 million people)	Hungary	Europe	1.17603	1.20454	0.117486	6	2015
405	Secure Internet servers (per 1 million people)	Italy	Europe	1.13419	1.14755	0.12276	6	2015
406	Secure Internet servers (per 1 million people)	Latvia	Europe	1.20351	1.23181	0.124554	6	2015
407	Secure Internet servers (per 1 million people)	Lithuania	Europe	1.06963	1.06581	0.212846	6	2015
408	Secure Internet servers (per 1 million people)	Macedonia	Europe	1.30872	1.31118	0.123916	6	2015
409	Secure Internet servers (per 1 million people)	Moldova	Europe	1.3868	1.27406	0.348619	6	2015
410	Secure Internet servers (per 1 million people)	Netherlands	Europe	1.05133	1.07396	0.132207	6	2015
411	Secure Internet servers (per 1 million people)	Norway	Europe	1.04468	1.0457	0.0786686	6	2015
412	Secure Internet servers (per 1 million people)	Poland	Europe	1.21561	1.27382	0.136895	6	2015
413	Secure Internet servers (per 1 million people)	Portugal	Europe	1.13423	1.20218	0.150154	6	2015
414	Secure Internet servers (per 1 million people)	Romania	Europe	1.44285	1.35089	0.37359	6	2015
415	Secure Internet servers (per 1 million people)	Russia	Europe	1.44828	1.44951	0.137558	6	2015
416	Secure Internet servers (per 1 million people)	Serbia	Europe	1.27844	1.30154	0.21937	6	2015
417	Secure Internet servers (per 1 million people)	Slovenia	Europe	1.2248	1.24425	0.161952	6	2015
418	Secure Internet servers (per 1 million people)	Spain	Europe	1.09976	1.14618	0.119376	6	2015
419	Secure Internet servers (per 1 million people)	Sweden	Europe	1.06938	1.09634	0.0759661	6	2015
420	Secure Internet servers (per 1 million people)	Switzerland	Europe	1.11116	1.09893	0.112404	6	2015
421	Secure Internet servers (per 1 million people)	Ukraine	Europe	1.38975	1.33924	0.214948	6	2015
422	Secure Internet servers (per 1 million people)	United Kingdom	Europe	1.00718	1.07244	0.132978	6	2015
423	Secure Internet servers (per 1 million people)	Argentina	South America	1.20265	1.2402	0.104644	6	2015
424	Secure Internet servers (per 1 million people)	Bolivia	South America	1.15842	1.1959	0.186928	6	2015
425	Secure Internet servers (per 1 million people)	Brazil	South America	1.14603	1.12271	0.130189	6	2015
426	Secure Internet servers (per 1 million people)	Chile	South America	1.22554	1.2185	0.0952601	6	2015
427	Secure Internet servers (per 1 million people)	Colombia	South America	1.32209	1.34866	0.124905	6	2015
428	Secure Internet servers (per 1 million people)	Ecuador	South America	1.2476	1.21513	0.123952	6	2015
429	Secure Internet servers (per 1 million people)	Paraguay	South America	1.33069	1.41911	0.175634	6	2015
430	Secure Internet servers (per 1 million people)	Peru	South America	1.18775	1.17044	0.136329	6	2015
431	Secure Internet servers (per 1 million people)	Uruguay	South America	1.207	1.14812	0.23291	6	2015
432	Secure Internet servers (per 1 million people)	Venezuela	South America	1.11968	1.08662	0.123867	6	2015
433	Secure Internet servers (per 1 million people)	Angola	Sub-Saharan Africa	1.17603	1.15306	0.0694072	6	2015
434	Secure Internet servers (per 1 million people)	Benin	Sub-Saharan Africa	2.62507	1.77887	2.37064	6	2015
435	Secure Internet servers (per 1 million people)	Botswana	Sub-Saharan Africa	1.17642	1.16719	0.239741	6	2015
436	Secure Internet servers (per 1 million people)	Burkina Faso	Sub-Saharan Africa	1.31593	1.0598	0.656711	6	2015
437	Secure Internet servers (per 1 million people)	Burundi	Sub-Saharan Africa	1.45084	0.967612	0.967058	6	2015
438	Secure Internet servers (per 1 million people)	Cameroon	Sub-Saharan Africa	1.38366	1.23771	0.299826	6	2015
439	Secure Internet servers (per 1 million people)	Central African Republic	Sub-Saharan Africa	0.980577	0.980577	9.53136e-05	3	2014
440	Secure Internet servers (per 1 million people)	Congo	Sub-Saharan Africa	1.08713	1.11432	0.208135	6	2015
441	Secure Internet servers (per 1 million people)	Congo, Dem. Rep.	Sub-Saharan Africa	1.25434	1.31077	0.225038	6	2015
442	Secure Internet servers (per 1 million people)	Cote d'Ivoire	Sub-Saharan Africa	1.3407	1.39062	0.27241	6	2015
443	Secure Internet servers (per 1 million people)	Djibouti	Sub-Saharan Africa	1.17209	0.986716	0.591712	6	2015
444	Secure Internet servers (per 1 million people)	Equatorial Guinea	Sub-Saharan Africa	1.26216	0.970702	0.946504	6	2015
445	Secure Internet servers (per 1 million people)	Ethiopia	Sub-Saharan Africa	1.15405	1.16964	0.197728	6	2015
446	Secure Internet servers (per 1 million people)	Gabon	Sub-Saharan Africa	1.06112	1.05905	0.188934	6	2015
447	Secure Internet servers (per 1 million people)	Gambia, The	Sub-Saharan Africa	1.1458	1.10627	0.188962	6	2015
448	Secure Internet servers (per 1 million people)	Ghana	Sub-Saharan Africa	1.25356	1.33075	0.212359	6	2015
449	Secure Internet servers (per 1 million people)	Guinea	Sub-Saharan Africa	1.54762	1.21643	1.39473	6	2015
450	Secure Internet servers (per 1 million people)	Guinea-Bissau	Sub-Saharan Africa	1.26893	0.976509	0.436503	6	2015
451	Secure Internet servers (per 1 million people)	Kenya	Sub-Saharan Africa	1.29563	1.22401	0.187829	6	2015
452	Secure Internet servers (per 1 million people)	Lesotho	Sub-Saharan Africa	2.29725	2.96283	1.15358	4	2015
453	Secure Internet servers (per 1 million people)	Liberia	Sub-Saharan Africa	1.4954	1.42002	0.745023	6	2015
454	Secure Internet servers (per 1 million people)	Madagascar	Sub-Saharan Africa	1.30816	1.2156	0.296839	6	2015
455	Secure Internet servers (per 1 million people)	Malawi	Sub-Saharan Africa	1.43185	1.22834	0.488234	6	2015
456	Secure Internet servers (per 1 million people)	Mali	Sub-Saharan Africa	1.127	1.03582	0.186243	6	2015
457	Secure Internet servers (per 1 million people)	Mauritania	Sub-Saharan Africa	1.07157	1.07351	0.102887	6	2015
458	Secure Internet servers (per 1 million people)	Mozambique	Sub-Saharan Africa	1.2209	1.23624	0.129097	6	2015
459	Secure Internet servers (per 1 million people)	Namibia	Sub-Saharan Africa	1.15956	1.25561	0.215138	6	2015
460	Secure Internet servers (per 1 million people)	Niger	Sub-Saharan Africa	1.14019	0.960915	0.449473	6	2015
461	Secure Internet servers (per 1 million people)	Nigeria	Sub-Saharan Africa	1.18103	1.12064	0.198945	6	2015
462	Secure Internet servers (per 1 million people)	Rwanda	Sub-Saharan Africa	1.4819	1.39301	0.449584	6	2015
463	Secure Internet servers (per 1 million people)	Senegal	Sub-Saharan Africa	1.38877	1.47337	0.243846	6	2015
464	Secure Internet servers (per 1 million people)	Sierra Leone	Sub-Saharan Africa	1.6526	1.17401	1.26681	6	2015
465	Secure Internet servers (per 1 million people)	Somalia	Sub-Saharan Africa	1.09295	0.9645	0.616432	5	2015
466	Secure Internet servers (per 1 million people)	South Africa	Sub-Saharan Africa	1.16486	1.12951	0.10885	6	2015
467	Secure Internet servers (per 1 million people)	South Sudan	Sub-Saharan Africa	1.4479	1.4479	NA	2	2015
468	Secure Internet servers (per 1 million people)	Sudan	Sub-Saharan Africa	1.62284	0.973498	1.19917	6	2015
469	Secure Internet servers (per 1 million people)	Tanzania	Sub-Saharan Africa	1.39213	1.426	0.103629	6	2015
470	Secure Internet servers (per 1 million people)	Togo	Sub-Saharan Africa	1.30315	1.39114	0.30169	6	2015
471	Secure Internet servers (per 1 million people)	Uganda	Sub-Saharan Africa	1.21141	1.19015	0.35657	6	2015
472	Secure Internet servers (per 1 million people)	Zambia	Sub-Saharan Africa	1.30794	1.27351	0.1305	6	2015
473	Secure Internet servers (per 1 million people)	Zimbabwe	Sub-Saharan Africa	1.53447	1.45861	0.491433	6	2015
474	Technicians in R&D (per million people)	Cape Verde	#Out of Scope	NA	NA	NA	1	2011
475	Technicians in R&D (per million people)	Cyprus	#Out of Scope	0.964239	0.964239	0.0665179	3	2012
476	Technicians in R&D (per million people)	Europe & Central Asia (all income levels)	#Out of Scope	1.04156	1.04156	0.0714338	3	2012
477	Technicians in R&D (per million people)	European Union	#Out of Scope	1.05506	1.05506	0.108125	3	2012
478	Technicians in R&D (per million people)	Guatemala	#Out of Scope	1.01514	1.01514	0.350399	3	2012
479	Technicians in R&D (per million people)	Iceland	#Out of Scope	NA	NA	NA	1	2011
480	Technicians in R&D (per million people)	Korea	#Out of Scope	1.06518	1.08538	0.0542651	4	2013
481	Technicians in R&D (per million people)	Latin America & Caribbean (all income levels)	#Out of Scope	NA	NA	NA	1	2010
482	Technicians in R&D (per million people)	Luxembourg	#Out of Scope	NA	NA	NA	1	2010
483	Technicians in R&D (per million people)	Macao SAR, China	#Out of Scope	1.08661	1.14103	0.099187	4	2013
484	Technicians in R&D (per million people)	Mexico	#Out of Scope	0.96382	0.96382	NA	2	2011
485	Technicians in R&D (per million people)	Montenegro	#Out of Scope	0.91051	0.91051	NA	2	2013
486	Technicians in R&D (per million people)	New Zealand	#Out of Scope	NA	NA	NA	1	2011
487	Technicians in R&D (per million people)	Panama	#Out of Scope	NA	NA	NA	1	2011
488	Technicians in R&D (per million people)	Puerto Rico	#Out of Scope	NA	NA	NA	1	2013
489	Technicians in R&D (per million people)	Slovak Republic	#Out of Scope	0.953146	0.919319	0.115435	4	2013
490	Technicians in R&D (per million people)	Japan	East Asia	0.96005	0.960308	0.0428954	4	2013
491	Technicians in R&D (per million people)	Malaysia	East Asia	1.12123	1.12123	0.136778	3	2012
492	Technicians in R&D (per million people)	Pakistan	East Asia	1.21661	1.21661	NA	2	2013
493	Technicians in R&D (per million people)	Singapore	East Asia	1.00144	1.00144	0.00959161	3	2012
494	Technicians in R&D (per million people)	Sri Lanka	East Asia	NA	NA	NA	1	2010
495	Technicians in R&D (per million people)	Thailand	East Asia	NA	NA	NA	1	2011
496	Technicians in R&D (per million people)	Austria	Europe	NA	NA	NA	1	2011
497	Technicians in R&D (per million people)	Belgium	Europe	1.04664	1.04664	NA	2	2011
498	Technicians in R&D (per million people)	Bosnia and Herzegovina	Europe	1.01108	1.01108	NA	2	2013
499	Technicians in R&D (per million people)	Bulgaria	Europe	0.887176	0.887176	NA	2	2011
500	Technicians in R&D (per million people)	Croatia	Europe	1.03136	1.03381	0.0375403	4	2013
501	Technicians in R&D (per million people)	Czech Republic	Europe	1.05725	1.06847	0.0250934	4	2013
502	Technicians in R&D (per million people)	Denmark	Europe	0.956703	0.956703	0.0257365	3	2012
503	Technicians in R&D (per million people)	Estonia	Europe	1.05792	1.07037	0.0803648	4	2013
504	Technicians in R&D (per million people)	France	Europe	1.00394	1.00019	0.00902791	4	2013
505	Technicians in R&D (per million people)	Germany	Europe	1.1189	1.1189	0.160663	3	2012
506	Technicians in R&D (per million people)	Greece	Europe	NA	NA	NA	1	2011
507	Technicians in R&D (per million people)	Hungary	Europe	1.09434	1.09314	0.0168292	4	2013
508	Technicians in R&D (per million people)	Latvia	Europe	0.906731	0.906731	NA	2	2011
509	Technicians in R&D (per million people)	Lithuania	Europe	0.857635	0.857635	NA	2	2011
510	Technicians in R&D (per million people)	Macedonia	Europe	1.01574	0.726365	0.718188	4	2013
511	Technicians in R&D (per million people)	Moldova	Europe	0.978619	0.992269	0.14862	4	2013
512	Technicians in R&D (per million people)	Netherlands	Europe	1.52073	1.52073	NA	2	2011
513	Technicians in R&D (per million people)	Poland	Europe	1.11269	1.16669	0.179132	4	2013
514	Technicians in R&D (per million people)	Portugal	Europe	0.947261	0.947261	0.0677577	3	2012
515	Technicians in R&D (per million people)	Romania	Europe	1.21289	1.00109	0.378725	4	2013
516	Technicians in R&D (per million people)	Russia	Europe	1.00821	1.01875	0.0339169	4	2013
517	Technicians in R&D (per million people)	Serbia	Europe	0.991969	1.03956	0.0839509	4	2013
518	Technicians in R&D (per million people)	Slovenia	Europe	1.10483	1.09246	0.16961	4	2013
519	Technicians in R&D (per million people)	Spain	Europe	0.979357	0.983034	0.0153513	4	2013
520	Technicians in R&D (per million people)	Sweden	Europe	NA	NA	NA	1	2011
521	Technicians in R&D (per million people)	Switzerland	Europe	NA	NA	NA	1	2012
522	Technicians in R&D (per million people)	Ukraine	Europe	0.91248	0.909731	0.00753846	4	2013
523	Technicians in R&D (per million people)	United Kingdom	Europe	1.05654	1.01508	0.149411	4	2013
524	Technicians in R&D (per million people)	Argentina	South America	1.10081	1.10081	0.0146074	3	2012
525	Technicians in R&D (per million people)	Bolivia	South America	NA	NA	NA	1	2010
526	Technicians in R&D (per million people)	Brazil	South America	NA	NA	NA	1	2010
527	Technicians in R&D (per million people)	Chile	South America	1.1589	1.1589	0.0179221	3	2012
528	Technicians in R&D (per million people)	Ecuador	South America	1.12527	1.12527	NA	2	2011
529	Technicians in R&D (per million people)	Paraguay	South America	NA	NA	NA	1	2011
530	Technicians in R&D (per million people)	Angola	Sub-Saharan Africa	NA	NA	NA	1	2011
531	Technicians in R&D (per million people)	Botswana	Sub-Saharan Africa	NA	NA	NA	1	2012
532	Technicians in R&D (per million people)	Burkina Faso	Sub-Saharan Africa	NA	NA	NA	1	2010
533	Technicians in R&D (per million people)	Ethiopia	Sub-Saharan Africa	2.02848	2.02848	NA	2	2013
534	Technicians in R&D (per million people)	Gambia, The	Sub-Saharan Africa	NA	NA	NA	1	2011
535	Technicians in R&D (per million people)	Ghana	Sub-Saharan Africa	NA	NA	NA	1	2010
536	Technicians in R&D (per million people)	Kenya	Sub-Saharan Africa	NA	NA	NA	1	2010
537	Technicians in R&D (per million people)	Lesotho	Sub-Saharan Africa	NA	NA	NA	1	2011
538	Technicians in R&D (per million people)	Madagascar	Sub-Saharan Africa	1.07078	1.07078	NA	2	2011
539	Technicians in R&D (per million people)	Malawi	Sub-Saharan Africa	NA	NA	NA	1	2010
540	Technicians in R&D (per million people)	Mali	Sub-Saharan Africa	NA	NA	NA	1	2010
541	Technicians in R&D (per million people)	Mozambique	Sub-Saharan Africa	NA	NA	NA	1	2010
542	Technicians in R&D (per million people)	Senegal	Sub-Saharan Africa	NA	NA	NA	1	2010
543	Technicians in R&D (per million people)	South Africa	Sub-Saharan Africa	1.09297	1.09297	0.107522	3	2012
544	Technicians in R&D (per million people)	Tanzania	Sub-Saharan Africa	NA	NA	NA	1	2010
545	Technicians in R&D (per million people)	Togo	Sub-Saharan Africa	0.985723	0.985723	0.0380942	3	2012
546	Technicians in R&D (per million people)	Uganda	Sub-Saharan Africa	NA	NA	NA	1	2010
547	Technicians in R&D (per million people)	Zimbabwe	Sub-Saharan Africa	NA	NA	NA	1	2012

## Sheet: Definition and Source
Code	Indicator Name	Source	Long definition
SP.POP.TECH.RD.P6	Technicians in R&D (per million people)	United Nations Educational, Scientific, and Cultural Organization (UNESCO) Institute for Statistics.	Technicians in R&D and equivalent staff are people whose main tasks require technical knowledge and experience in engineering, physical and life sciences (technicians), or social sciences and humanities (equivalent staff). They participate in R&D by performing scientific and technical tasks involving the application of concepts and operational methods, normally under the supervision of researcher…
IT.NET.BBND.P2	Fixed broadband subscriptions (per 100 people)	International Telecommunication Union, World Telecommunication/ICT Development Report and database.	Fixed broadband subscriptions refers to fixed subscriptions to high-speed access to the public Internet (a TCP/IP connection), at downstream speeds equal to, or greater than, 256 kbit/s. This includes cable modem, DSL, fiber-to-the-home/building, other fixed (wired)-broadband subscriptions, satellite broadband and terrestrial fixed wireless broadband. This total is measured irrespective of the me…
IT.NET.BNDW.PC	International Internet bandwidth (bits per second per Internet user)	International Telecommunication Union, World Telecommunication/ICT Development Report and database.	International Internet bandwidth refers to the total used capacity of international Internet bandwidth, in bits per second per Internet user. Used international Internet bandwidth refers to the average traffic load (expressed in Mbit/s) of international fiber-optic cables and radio links for carrying Internet traffic. The average should be calculated over the 12-month period of the reference year…
IT.NET.BNDW	International Internet bandwidth (Mbps)	International Telecommunication Union, World Telecommunication/ICT Development Report and database, and TeleGeography.	International Internet bandwidth refers to the total used capacity of international Internet bandwidth. Used international Internet bandwidth refers to the average traffic load of international fiber-optic cables and radio links for carrying Internet traffic. The average should be calculated over the 12-month period of the reference year, and should take into consideration the traffic of all inte…
IT.NET.EDUC.ZS	Schools connected to the Internet (%)	World Bank estimates.	Schools connected to the Internet are the share of primary and secondary schools in the country that have access to the Internet.
IT.NET.SECR.P6	Secure Internet servers (per 1 million people)	Netcraft (http://www.netcraft.com/) and World Bank population estimates.	Secure servers are servers using encryption technology in Internet transactions.
IE.ICT.PCAP.CD	Information and communication technology expenditure per capita (current US$)	World Information Technology and Services Alliance, Digital Planet: The Global Information Economy, and Global Insight, Inc.	Information and communications technology expenditures include computer hardware (computers, storage devices, printers, and other peripherals); computer software (operating systems, programming tools, utilities, applications, and internal software development); computer services (information technology consulting, computer and network systems integration, Web hosting, data processing services, an…
SP.POP.SCIE.RD.P6	Researchers in R&D (per million people)	United Nations Educational, Scientific, and Cultural Organization (UNESCO) Institute for Statistics.	Researchers in R&D are professionals engaged in the conception or creation of new knowledge, products, processes, methods, or systems and in the management of the projects concerned. Postgraduate PhD students (ISCED97 level 6) engaged in R&D are included.
SE.TER.ENRL.TC.ZS	Pupil-teacher ratio, tertiary	United Nations Educational, Scientific, and Cultural Organization (UNESCO) Institute for Statistics.	Tertiary school pupil-teacher ratio is the average number of pupils per teacher in tertiary school.
